# Supplementary material for: Small Heat Shock Protein (sHSP) Gene Family from Sweet Pepper (Capsicum annuum L.) Fruits: Involvement in Ripening and Modulation by Nitric Oxide (NO)
Source: Plants (Basel). 2023 Jan 13;12(2):389. doi: 10.3390/plants12020389 (PMC9861568; doi:10.3390/plants12020389)
Supplement: Supplementary file 1 [file plants-12-00389-s001.zip]

Archive with 1 entries (1 files):
- plants-2098288-supplementary.pdf
